# Supplementary material for: Auditory Stimulation Improves Gait and Posture in Cerebral Palsy: A Systematic Review with Between- and Within-Group Meta-Analysis
Source: Children (Basel). 2022 Nov 15;9(11):1752. doi: 10.3390/children9111752 (PMC9689391; doi:10.3390/children9111752)
Supplement: Supplementary file 1 [file children-09-01752-s001.zip]

Archive with 1 entries (1 files):
- children-1971654-supplementary.pdf
